# Supplementary material for: Rapid Detection of Escherichia coli Antibiotic Susceptibility Using Live/Dead Spectrometry for Lytic Agents
Source: Microorganisms. 2021 Apr 26;9(5):924. doi: 10.3390/microorganisms9050924 (PMC8147107; doi:10.3390/microorganisms9050924)
Supplement: Supplementary file 1 [file microorganisms-09-00924-s001.zip]

Archive with 1 entries (1 files):
- microorganisms-1163562-supplementary.pdf
